# Supplementary material for: New Insights into the Phylogeographic History of Dirofilaria immitis in the Canary Islands, Spain
Source: Animals (Basel). 2025 Jun 8;15(12):1694. doi: 10.3390/ani15121694 (PMC12189116; doi:10.3390/ani15121694)
Supplement: Supplementary file 1 [file animals-15-01694-s001.zip]

Archive with 1 entries (1 files):
- animals-3637623-supplementary.pdf
